# Supplementary material for: Shifting reasons for older men remaining uncircumcised: Findings from a pre- and post-demand creation intervention among men aged 25–39 years in western Kenya
Source: PLOS Glob Public Health. 2024 May 31;4(5):e0003188. doi: 10.1371/journal.pgph.0003188 (PMC11142559; doi:10.1371/journal.pgph.0003188)
Supplement: S1 Data — (ZIP) [file pgph.0003188.s002.zip]

Archive with 1 entries (1 files):
- Anonymized Dataset/Anonymized_dataset.dta
